# Supplementary material for: Current intakes of trans-palmitoleic (trans-C16:1 n-7) and trans-vaccenic (trans-C18:1 n-7) acids in France are exclusively ensured by ruminant milk and ruminant meat: A market basket investigation
Source: Food Chem X. 2020 Feb 12;5:100081. doi: 10.1016/j.fochx.2020.100081 (PMC7033321; doi:10.1016/j.fochx.2020.100081)
Supplement: Supplementary data 2 [file mmc2.xml]

<?xml version="1.0" encoding="utf-8" standalone="no"?>
<data>
  <datasets>
    <author>vincent.rioux@agrocampus-ouest.fr</author>
    <type>0</type>
    <dataset>
      <value>4</value>
      <reason>Data will be made available on request</reason>
      <comments />
    </dataset>
  </datasets>
</data>
